# Supplementary material for: A Genomic Survey of SCPP Family Genes in Fishes Provides Novel Insights into the Evolution of Fish Scales
Source: Int J Mol Sci. 2017 Nov 16;18(11):2432. doi: 10.3390/ijms18112432 (PMC5713400; doi:10.3390/ijms18112432)
Supplement: Supplementary file 1 [file ijms-18-02432-s001.zip]

Archive with 11 entries (10 files):
- ijms-236743-supplementary/
- ijms-236743-supplementary/Figure S1.SPARCl1.cds.pdf
- ijms-236743-supplementary/Figure S2.SPP1.cds.pdf
- ijms-236743-supplementary/Figure S3.SCPP9.cds.pdf
- ijms-236743-supplementary/Figure S4.SCPP7.cds.pdf
- ijms-236743-supplementary/Figure S5.SCPP5.cds.pdf
- ijms-236743-supplementary/Figure S6.SCPP6.cds.pdf
- ijms-236743-supplementary/Figure S7.SCPP1.cds.pdf
- ijms-236743-supplementary/Figure S8.ODAM.cds.pdf
- ijms-236743-supplementary/Figure S9.fa93e10.cds.pdf
- ijms-236743-supplementary/Table S1&S2.pdf
